# Supplementary material for: Dietary omega-3 polyunsaturated fatty acids reduce cytochrome c oxidase in brain white matter and sensorimotor regions while increasing functional interactions between neural systems related to escape behavior in postpartum rats
Source: Front Syst Neurosci. 2024 Oct 31;18:1423966. doi: 10.3389/fnsys.2024.1423966 (PMC11560429; doi:10.3389/fnsys.2024.1423966)
Supplement: Supplementary file 1 [file Table_1.XLSX]

## Sheet: Sheet1
	Supplemental Table 1. Interregional correlations in CCO activity, without n-3 PUFAs.
	ICd1	S1a	S1BFa	ICs	V2La	VPLa	S2	V1b	APTd	APTv	VPLp	SCd	VPM	S1p	STR	AME	MRN	PCC	DRN	LH	MH	PAG	ABL	DG	MD	ACE	MS	DMPF	ACO	CA1	PrL	RLi	IPN	PPC	VTA	Acb	CA3	PRC	LS
ICd
S1a	-0.181688
S1BFa	-0.0647936	.897**
ICs	.755*	-0.422905	-0.499645
V2La	-0.231744	-0.199522	-0.00917975	-0.132475
VPLa	0.0317879	0.641762	.804**	-0.395883	0.395872
S2	-0.162027	.935**	.842**	-0.286881	0.0554403	0.7
V1b	-0.296518	0.339212	0.408399	-0.403699	0.351845	0.523121	0.44045
APTd	-0.0283057	0.397112	0.267468	-0.021391	0.344383	0.660525	0.535567	0.479539
APTv	-0.230286	0.0241483	-0.0172021	-0.162026	0.575473	0.394824	0.11402	0.612308	.810**
VPLp	0.337233	-0.117758	-0.0113371	0.271209	0.0577088	0.172525	-0.110479	0.357517	0.138025	-0.0355787
SCd	0.0369708	-0.0152453	0.0949214	-0.102074	0.242805	0.418936	0.135323	0.477584	0.0239043	0.202241	0.381572
VPM	0.350506	-0.0922559	0.000821029	0.229911	0.0582718	0.292592	-0.078581	0.401706	0.287945	0.136363	.941**	0.555002
S1p	0.315908	-0.513283	-0.661788	.774*	0.006734	-0.508149	-0.326392	-0.250907	0.222029	0.218715	-0.0343552	-0.198079	0.0265182
STR	0.283618	-0.270547	0.0924849	-0.0122207	0.516298	0.422505	-0.173836	0.444016	0.00027583	0.15509	0.665	0.601888	0.673	-0.440541
AME	-0.330665	0.686	.815**	-0.54969	0.331935	0.617769	0.721	0.381958	0.206598	0.0953989	-0.255633	-0.194804	-0.339102	-0.559822	0.012564
MRN	0.321039	-0.061282	-0.0788324	0.436389	0.377633	0.106994	0.0895964	0.549892	0.627384	0.65935	0.416632	0.132019	0.398398	0.400927	0.324392	-0.0172611
PCC	-0.196019	.746*	.914**	-0.627513	0.0899488	0.691	0.675	0.33101	0.170784	0.0220817	-0.240101	-0.12725	-0.251717	-0.671	0.0428688	.916**	-0.184108
DRN	0.0337799	0.107345	-0.06394	0.255295	0.0479781	-0.138037	0.186639	0.581004	0.662572	0.64022	0.256459	-0.090797	0.251908	0.470206	-0.0689027	-0.00503526	.835**	-0.132057
LH	0.284466	-0.104887	-0.236213	0.654	0.107854	-0.111474	0.152499	0.231154	0.148162	0.0908998	0.427607	0.397572	0.416795	0.596489	0.131021	-0.301831	0.602449	-0.493597	0.490434
MH	0.308876	-0.132822	0.00913863	0.284084	0.401158	0.282834	0.0666576	0.67	0.31749	0.456023	0.574733	0.678	0.655	0.259575	0.692	-0.0906694	.728*	-0.146569	0.495812	0.672
PAG	-0.379638	0.261069	0.0655197	-0.180095	0.000738571	-0.0221278	0.459128	0.635	0.65866	0.67	0.0257595	-0.0825456	0.101491	0.310505	-0.234122	0.134106	0.472707	0.0751642	.840**	0.185825	0.274061
ABL	-0.304011	0.713	.823**	-0.511647	0.243499	0.592501	0.739	0.196431	0.05501	-0.128166	-0.271422	-0.196478	-0.374154	-0.627313	-0.0538519	.962**	-0.19471	.885**	-0.205508	-0.302313	-0.227631	-0.0688369
DG	-0.230735	0.389538	0.62027	-0.47554	0.571796	0.567907	0.499182	0.486852	0.162905	0.313795	-0.297401	0.0527141	-0.327193	-0.440219	0.267238	0.868	0.161218	0.771	0.013956	-0.215257	0.193803	0.0753125	0.768
MD	0.248397	-0.0229101	0.273127	-0.0471422	0.456606	0.551093	0.0987717	.693*	0.241259	0.374433	0.574564	.710*	0.666	-0.24596	.888**	0.130833	0.473895	0.179884	0.195327	0.285154	.876**	0.094992	0.00633122	0.391611
ACE	-0.169811	0.436561	0.675	-0.372164	0.491847	0.599445	0.575445	0.647	0.125465	0.184511	0.0368537	0.244891	-0.0111715	-0.382102	0.422056	.817**	0.235286	0.716	0.115184	0.0722247	0.440765	0.150282	.730*	0.891	0.595454
MS	-0.0148875	-0.0901389	0.0635581	-0.0189924	0.621957	0.540524	0.106368	0.425914	0.345642	0.332911	0.642	.707*	.725*	-0.0650441	.736*	-0.0402084	0.274637	-0.109925	-0.0191449	0.37819	.632*	-0.0512356	-0.047288	0.0703157	.702*	0.282682
DMPF	0.280455	-0.373596	-0.180527	0.185318	0.308822	0.0678893	-0.316021	0.57142	0.0969261	0.294366	.783**	0.552961	.766**	-0.022985	.828**	-0.276003	0.618461	-0.291621	0.36283	0.401641	.805**	0.0987486	-0.399515	-0.0168242	.782**	0.186152	0.584957
ACO	-0.211212	0.644	.742*	-0.503607	0.0405048	0.483751	0.55202	-0.0910354	-0.00732262	-0.263004	-0.330289	-0.442498	-0.43907	-0.669	-0.182461	.836**	-0.3893	.851**	-0.360727	-0.591933	-0.536655	-0.204501	.905**	0.565409	-0.230477	0.432603	-0.245292	-0.550006
CA1	0.606935	-0.384634	-0.393219	.851**	0.0639964	-0.266154	-0.218328	-0.00400513	0.209198	0.154505	0.345088	-0.0575415	0.329004	.857**	0.148331	-0.342536	0.665	-0.447937	0.565997	0.692	0.569028	0.214607	-0.428571	-0.213226	0.251225	-0.0418229	0.0947153	0.370574	-0.536867
PrL	-0.205002	-0.132424	-0.224928	0.0471299	0.000273937	-0.312297	-0.165139	0.432022	-0.0319524	0.0140256	0.627288	0.116756	0.445993	-0.0193605	0.21017	-0.197013	0.406166	-0.358172	0.458145	0.404732	0.287869	0.285002	-0.238583	-0.253112	0.121159	-0.0346687	0.223275	0.593908	-0.34842	0.107225
RLi	-0.540502	-0.184689	-0.0275006	-0.395392	.754*	0.272555	-0.0916572	0.403054	0.438209	0.682	0.116086	0.0446301	0.11859	-0.00415358	0.370784	0.32274	0.11313	0.159387	0.0993867	-0.127796	0.210838	0.317062	0.202519	0.389883	0.339203	0.406934	0.519657	0.207121	0.0757583	-0.0359363	0.0954156
IPN	0.264979	-0.163393	-0.164576	0.232814	0.291638	0.18394	-0.227895	0.0410518	0.739	0.650037	0.113982	-0.295048	0.208135	0.376247	0.0863267	-0.0982202	0.503532	-0.0873279	0.446993	-0.115857	0.124521	0.349791	-0.250712	-0.0480459	0.10075	-0.211645	0.101946	0.145383	-0.105779	0.379153	-0.160294	0.292158
PPC	0.597853	-0.385179	-0.139651	0.490196	0.477369	0.140543	-0.254324	0.212139	0.303244	0.381696	0.395671	0.0384376	0.379791	0.390849	0.61989	-0.0271826	.713*	-0.0856703	0.381149	0.265902	0.637	0.0303959	-0.176786	0.239123	0.60229	0.260559	0.305053	0.610185	-0.242701	0.709	0.00188168	0.25505	0.59864
VTA	0.0569475	0.245528	0.305756	0.0202402	-0.146378	0.206095	0.35926	0.278695	-0.0911715	-0.11832	0.0358934	0.426979	0.148819	0.134091	0.0943565	0.148082	-0.0724308	0.221647	0.0428859	0.381672	0.437287	0.187527	0.142803	0.173467	0.40487	0.468119	0.1568	0.00530009	-0.11201	0.252759	-0.226481	-0.000712729	-0.420106	-0.0388742
Acb	-0.134464	0.0493159	0.369706	-0.341134	0.64	0.466104	0.172294	.684*	-0.00990045	0.201592	0.371763	0.44851	0.289285	-0.489963	.786**	0.501295	0.318649	0.394311	0.041535	0.0800683	0.578666	-0.0273931	0.40939	0.697	.767**	.816**	0.546986	0.613275	0.150157	-0.071687	0.298736	0.507962	-0.168018	0.404663	0.162582
CA3	0.226511	-0.0843787	0.126589	0.168733	0.786	0.473486	0.130948	0.54837	0.525598	0.61328	0.361516	0.24165	0.359927	0.122442	0.656	0.293745	.784**	0.13002	0.441145	0.326968	.726*	0.189818	0.133359	0.537482	.713*	0.564153	0.560065	0.595729	-0.0797277	0.456513	0.106112	0.498517	0.498765	.837**	-0.0147253	0.669
PRC	0.237516	0.245744	0.261398	0.257074	0.0509236	0.228242	0.35962	0.666	0.227069	0.115613	.685*	0.448801	0.627366	0.0654265	0.425477	0.0877925	0.652	0.00222683	0.577973	.738*	.779**	0.326221	0.0221523	0.099597	0.613498	0.46005	0.419506	0.642	-0.27181	0.458503	0.583535	-0.0444615	-0.154257	0.32613	0.433171	0.488784	0.457658
LS	0.15812	-0.332911	-0.0355021	0.0046712	0.550358	0.173406	-0.191504	0.533098	-0.121485	0.226782	0.447308	0.576153	0.397365	-0.257637	.856**	0.0318266	0.473028	-0.0489687	0.0903773	0.264767	.723*	-0.152593	-0.0663644	0.397053	.783**	0.486069	0.516997	.838**	-0.289111	0.163974	0.369795	0.261506	-0.0915231	0.571805	0.0369584	.847**	0.663	0.486062
	1. Abbreviations are as in Figure 1 and Table 2; Pearson's correlation coefficients are shown for n = 10
	*p < 0.05 uncorrected Pearson's correlation p-value
	**p < 0.01 uncorrected Pearson's correlation p-value
