# Supplementary material for: Dietary omega-3 polyunsaturated fatty acids reduce cytochrome c oxidase in brain white matter and sensorimotor regions while increasing functional interactions between neural systems related to escape behavior in postpartum rats
Source: Front Syst Neurosci. 2024 Oct 31;18:1423966. doi: 10.3389/fnsys.2024.1423966 (PMC11560429; doi:10.3389/fnsys.2024.1423966)
Supplement: Supplementary file 2 [file Table_2.xlsx]

## Sheet: Sheet1
	Supplemental Table 2. Interregional correlations in CCO activity, with n-3 PUFAs
	ICd1	S1a	S1BFa	ICs	V2La	VPLa	S2	V1b	APTd	APTv	VPLp	SCd	VPM	S1p	STR	AME	MRN	PCC	DRN	LH	MH	PAG	ABL	DG	MD	ACE	MS	DMPF	ACO	CA1	PrL	RLi	IPN	PPC	VTA	Acb	CA3	PRC	LS
ICd
S1a	-0.100818
S1BFa	-0.436511	.825**
ICs	.896**	-0.447893	-.873**
V2La	-0.0723782	0.493231	0.268438	-0.17642
VPLa	-0.341206	-0.0626338	0.0493178	-0.131539	-0.621218
S2	-0.389624	0.202302	0.449604	-0.570496	0.0687937	-0.17457
V1b	-0.400884	0.590352	0.682985	-0.553022	0.50011	-0.458433	0.389934
APTd	0.154949	0.297548	-0.0132041	0.110578	0.723	-0.323605	-0.190948	-0.0434754
APTv	0.0863984	0.320368	0.116279	0.0357461	0.77	-0.251352	-0.108909	-0.0287912	.866**
VPLp	0.0466535	0.694	0.560429	-0.0480784	.825*	-0.330983	-0.0897468	0.557311	0.614893	0.692
SCd	0.424098	-0.240868	-0.275137	0.512126	0.38608	-0.752	-0.226936	0.376765	0.222788	0.173379	0.366969
VPM	0.00817032	.814**	0.652148	-0.261652	.772*	-0.428523	0.0498466	0.575423	0.654086	0.605089	.899**	0.217104
S1p	-0.123291	0.488149	0.31468	-0.096019	.801*	-0.344701	-0.00405196	0.461902	.818**	0.754	.852**	0.353409	.786*
STR	-0.299682	0.384812	0.429756	-0.315413	0.382527	0.221996	0.107404	-0.0301039	0.63465	0.779	0.549363	-0.263175	0.506999	0.592815
AME	-0.370121	0.49496	0.54265	-0.516144	-0.243372	0.487909	-0.0672106	0.026565	0.0542365	-0.0851952	0.0747593	-0.645804	0.317329	-0.0153597	0.357323
MRN	-0.590472	0.424652	0.444379	-0.659354	0.674883	-0.107405	0.575028	0.365485	0.493356	0.570684	0.399326	-0.220177	0.45231	0.642483	0.64564	0.076682
PCC	-0.280977	0.265751	0.412152	-0.114856	-0.115915	0.153513	0.15653	0.542553	0.00133955	-0.176911	0.3575	0.138684	0.282273	0.411916	0.11294	0.207841	0.128989
DRN	-0.17937	0.63794	0.44459	-0.222689	0.71	-0.165916	0.35635	0.436795	0.577931	0.63268	0.693	0.00428419	0.626459	.812**	0.546617	-0.0766057	.800**	0.331182
LH	0.00838711	0.454724	0.0902055	-0.1454	0.613573	-0.143046	0.0831121	-0.0883999	.840**	0.636021	0.363381	-0.202289	0.547605	0.630438	0.530817	0.260404	0.622009	-0.0275921	0.6397
MH	-0.283944	0.187788	0.00899612	-0.495147	0.554822	0.00590254	0.135158	-0.26445	0.476668	0.533023	-0.00870164	-0.46705	0.16277	0.192234	0.460865	0.207649	0.621703	-0.58738	0.30687	0.671
PAG	0.164849	0.27523	0.0233854	0.0170366	.708*	-0.397673	0.182683	-0.0967765	.889**	.854**	0.46819	0.108292	0.544887	0.672	0.639733	-0.0963841	0.635215	-0.171182	0.63847	.839**	0.600164
ABL	-0.372244	-0.0735977	0.262099	-0.341744	-.773*	0.576399	0.029004	0.0727129	-.850**	-.787*	-0.460446	-0.454393	-0.429665	-.685*	-0.349029	0.444018	-0.427521	0.16807	-0.576426	-0.684	-0.383998	-.890**
DG	-0.487832	0.419488	0.407615	-0.410621	0.416539	-0.01546	-0.036219	0.481172	0.570018	0.338348	0.559578	0.0469649	0.632291	.764*	0.488237	0.46605	0.520319	0.628144	0.483358	0.515399	0.118066	0.304436	-0.202234
MD	-0.0132923	0.438995	0.260295	-0.0294662	0.755	-0.379373	-0.205224	0.351178	.883**	0.785	.848**	0.397732	.832**	.939**	0.610718	0.115768	0.472906	0.286275	0.600481	0.614583	0.208491	0.671	-0.664659	.763*
ACE	-.875**	0.18062	0.486867	-.853**	-0.146941	0.38825	0.191422	0.384045	-0.347784	-0.343957	-0.148847	-0.505445	-0.0106562	-0.133714	0.0687897	0.626335	0.252489	0.200304	-0.133454	-0.155537	0.171758	-0.436745	0.658295	0.394579	-0.137773
MS	-0.177971	-0.171879	-0.254196	0.0322325	0.106713	0.413917	0.0333944	-0.513052	0.517323	0.492816	-0.0373822	-0.340268	-0.116048	0.315977	0.63585	0.0287934	0.482612	0.0249696	0.377021	0.563464	0.466639	0.558447	-0.427054	0.253292	0.240352	-0.156024
DMPF	-0.0518836	0.219263	0.154942	-0.114189	0.561341	-0.40805	0.362492	-0.00428947	.788*	0.669194	0.448907	0.10682	0.554132	.741*	.770*	0.0475805	0.677285	0.23375	0.64565	0.739	0.35023	.874**	-0.734	0.532794	0.684472	-0.257646	0.734
ACO	0.296937	0.569714	0.352924	0.194843	0.26637	0.00698821	-0.615822	0.132454	0.295737	0.333585	0.631071	0.0875047	0.607044	0.281099	0.234243	0.423049	-0.240148	0.00171313	0.0563961	0.100249	-0.0571824	0.0184908	-0.00359335	0.226646	0.466069	-0.0342455	-0.313056	-0.155456
CA1	-0.0269996	0.538355	0.399381	-0.0469918	0.560496	-0.349159	-0.189002	0.578673	0.636963	0.430791	.821**	0.428943	.841**	.844**	0.342753	0.240225	0.27536	0.594847	0.503394	0.431741	-0.135656	0.353433	-0.383912	.836**	.884**	0.00210916	-0.0492077	0.507493	0.514987
PrL	0.271591	0.101789	0.0402864	0.186135	0.604456	-0.763	-0.0714719	-0.0683273	.799*	0.727	0.605359	0.57156	0.651588	0.68375	0.639177	-0.0441408	0.260304	0.063553	0.300302	0.466071	0.123813	.753*	-0.734	0.403479	.805*	-0.427927	0.32865	.785*	0.238876	0.634878
RLi	0.610377	0.097282	-0.358099	0.595883	0.211424	-0.325919	-0.717	-0.0580201	0.328439	0.0651203	0.233667	0.441109	0.249809	0.201693	-0.376377	-0.0786039	-0.445791	-0.0534827	-0.0646902	0.206061	-0.152796	0.0337578	-0.31646	0.105598	0.32314	-0.400201	-0.276592	-0.201535	0.543736	0.430813	0.130258
IPN	0.0657777	.708*	0.500807	-0.242856	.795*	-0.480836	-0.00193039	0.359364	.739*	.726*	.783*	0.152789	.932**	0.695	0.547695	0.292995	0.466513	-0.0618372	0.524967	0.636384	0.433141	.681*	-0.537025	0.491235	.800**	-0.0594582	-0.0424433	0.549913	0.589834	0.674	0.689481	0.247452
PPC	0.270427	0.507506	0.238814	0.254981	0.659188	-0.327217	-0.0762671	0.27479	.786*	0.74	.861**	0.398455	.751*	.891**	0.530762	-0.112317	0.400604	0.383745	.776*	0.582648	0.00349804	0.686	-.733*	0.510589	.840**	-0.486666	0.289123	0.685331	0.387313	.764*	0.699674	0.319866	0.643121
VTA	-0.0290672	-0.0487076	0.0515353	0.0741898	0.269746	-0.129422	-0.527392	0.0929475	0.4673	0.476831	0.498095	0.424132	0.406472	0.435514	0.453417	0.179254	-0.050723	0.107624	-0.102533	0.00347185	-0.0626638	0.175112	-0.185924	0.472878	0.662928	0.0416503	0.0399427	0.242258	0.523565	0.555753	0.681545	0.187027	0.431762	0.329579
Acb	-0.128088	.702*	0.572779	-0.187098	0.509842	0.145343	-0.0910569	0.204844	0.671	0.747	0.826	-0.134977	.764*	0.755	0.854	0.415287	0.520568	0.308678	0.693	0.566144	0.263579	0.544095	-0.349218	0.612406	0.758	0.00682735	0.381115	0.551975	0.582407	0.642488	0.508663	0.00960939	.700*	0.76	0.437414
CA3	-0.0382057	0.493083	0.27944	-0.0264556	0.669884	-0.41506	-0.15853	0.567094	0.696	0.478497	.786*	0.455875	.793*	.903**	0.289664	0.0891585	0.380176	0.530943	0.612381	0.529039	-0.0244957	0.437303	-0.522612	.824**	.890**	-0.0567303	0.0337787	0.576795	0.391878	.965**	0.621661	0.47628	0.646305	.793*	0.437926	0.587734
PRC	-0.0530006	0.566034	0.398739	-0.0300847	0.639532	-0.320569	0.124978	0.603477	0.597681	0.490382	.813**	0.367242	.737*	.912**	0.374478	-0.0591738	0.526324	0.649917	.839**	0.495932	-0.0984657	0.476977	-0.533096	0.698	.773*	-0.170108	0.155012	0.662117	0.212982	.840**	0.512836	0.22183	0.526986	.886**	0.184453	0.647942	.893**
LS	-0.0835939	0.594189	0.422699	-0.154163	0.714	-0.16756	-0.0492062	0.244558	.876**	.874**	.849**	0.0950954	.838**	.903**	0.826	0.247545	0.627311	0.229965	0.735	0.716	0.373607	.762*	-0.622877	0.694	.924**	-0.103626	0.410353	0.739	0.458063	.747*	0.721	0.100719	.826**	.846**	0.517906	.921**	.741*	0.733
	1. Abbreviations are as in Figure 1 and Table 2; Pearson's correlation coefficients are shown for n = 10
	*p < 0.05 uncorrected Pearson's correlation p-value
	**p < 0.01 uncorrected Pearson's correlation p-value
